# Supplementary material for: Synthesis and Photophysical Properties of α-(N-Biphenyl)-Substituted 2,2′-Bipyridine-Based Push–Pull Fluorophores
Source: Molecules. 2022 Oct 13;27(20):6879. doi: 10.3390/molecules27206879 (PMC9608819; doi:10.3390/molecules27206879)
Supplement: Supplementary file 1 [file molecules-27-06879-s001.zip]

Archive with 1 entries (1 files):
- molecules-1959037-supplementary.pdf
